# Supplementary material for: Serum Procalcitonin in Culture-Confirmed Melioidosis: A Systematic Review and Meta-Analysis with Narrative Evaluation of Clinical and Prognostic Implications
Source: Diseases. 2026 Mar 26;14(4):119. doi: 10.3390/diseases14040119 (PMC13114472; doi:10.3390/diseases14040119)
Supplement: Supplementary file 1 [file diseases-14-00119-s001.zip]

Archive with 4 entries (4 files):
- Supplementary Figure S1.pdf
- Supplementary File S1_Search Stratergies.xlsx
- Supplementary Table S1 Extracted data.pdf
- Supplementary Table S2 NOS.pdf
