# Supplementary material for: Serum Procalcitonin in Culture-Confirmed Melioidosis: A Systematic Review and Meta-Analysis with Narrative Evaluation of Clinical and Prognostic Implications
Source: Diseases. 2026 Mar 26;14(4):119. doi: 10.3390/diseases14040119 (PMC13114472; doi:10.3390/diseases14040119)
Supplement: Supplementary file 1 [file diseases-14-00119-s001.zip › Supplementary File S1_Search Stratergies.xlsx]

## Sheet: Pubmed 7
Search number	Query	Search Details	Results	Time	Date
1	("Melioidosis"[Mesh] OR Melioidosis[tiab] OR "Burkholderia pseudomallei"[Mesh] OR "Burkholderia pseudomallei"[tiab] OR "B. pseudomallei"[tiab] OR "Whitmore disease"[tiab] OR "Whitmore's disease"[tiab]) AND ("Procalcitonin"[Mesh] OR procalcitonin[tiab] OR "pro-calcitonin"[tiab] OR PCT[tiab])	("Melioidosis"[MeSH Terms] OR "Melioidosis"[Title/Abstract] OR "Burkholderia pseudomallei"[MeSH Terms] OR "Burkholderia pseudomallei"[Title/Abstract] OR "b pseudomallei"[Title/Abstract] OR "Whitmore disease"[Title/Abstract] OR "Whitmore's disease"[Title/Abstract]) AND ("Procalcitonin"[MeSH Terms] OR "Procalcitonin"[Title/Abstract] OR "pro-calcitonin"[Title/Abstract] OR "PCT"[Title/Abstract])	7	01:58:04	2025-10-30

## Sheet: Embase 65
No.	Query	Results	Date
#1	(('melioidosis'/exp OR 'melioidosis') AND ('burkholderia pseudomallei'/exp OR 'burkholderia pseudomallei') OR 'procalcitonin'/exp OR 'procalcitonin') AND pct AND 'pro calcitonin'	65	2025-10-30

## Sheet: Scopus 33
No.	Query	Results	Date
#1	( TITLE-ABS-KEY ( melioidosis ) OR TITLE-ABS-KEY ( "burkholderia W/2 pseudomallei" ) OR TITLE-ABS-KEY ( "B. W/1 pseudomallei" ) OR TITLE-ABS-KEY ( "whitmore* disease" ) AND TITLE-ABS-KEY ( procalcitonin ) OR TITLE-ABS-KEY ( "pro W/1 calcitonin" ) OR TITLE-ABS-KEY ( "pro-calcitonin" ) OR TITLE-ABS-KEY ( PCT ) )	33	2025-10-30
